# Supplementary material for: The Role of Sorting Nexin 17 in Cardiac Development
Source: Front Cardiovasc Med. 2021 Dec 20;8:748891. doi: 10.3389/fcvm.2021.748891 (PMC8720881; doi:10.3389/fcvm.2021.748891)
Supplement: Supplementary file 1 [file Data_Sheet_1.zip]

Archive with 2 entries (2 files):
- Supplementary Figure 1 and 2.jpg
- Captions of Supplementary Figures.docx
